# Supplementary material for: Molecular Structures of the Products of a Diphosphonate Ester Building Block with Lewis Bases
Source: Molecules. 2015 Aug 7;20(8):14435–50. doi: 10.3390/molecules200814435 (PMC6332391; doi:10.3390/molecules200814435)
Supplement: Supplementary file 1 [file molecules-20-14435-s001.zip]

Archive with 9 entries (8 files):
- cif/
- cif/1-check.pdf
- cif/1.cif
- cif/2-check.pdf
- cif/2.CIF
- cif/3-check.pdf
- cif/3.cif
- cif/4-check.pdf
- cif/4.CIF
