# Supplementary material for: Molecular Structures of the Products of a Diphosphonate Ester Building Block with Lewis Bases
Source: Molecules. 2015 Aug 7;20(8):14435–50. doi: 10.3390/molecules200814435 (PMC6332391; doi:10.3390/molecules200814435)
Supplement: Supplementary file 1 [file molecules-20-14435-s001.zip › cif/2.CIF]

 
data_qj0791 
 
_audit_creation_method            SHELXL-97 
_chemical_name_systematic 
; 
 ? 
; 
_chemical_name_common             ? 
_chemical_melting_point           ? 
_chemical_formula_moiety          ? 
_chemical_formula_sum 
 'C36 H80 N4 O20 P4' 
_chemical_formula_weight          1012.92 
 
loop_ 
 _atom_type_symbol 
 _atom_type_description 
 _atom_type_scat_dispersion_real 
 _atom_type_scat_dispersion_imag 
 _atom_type_scat_source 
 'C'  'C'   0.0033   0.0016 
 'International Tables Vol C Tables 4.2.6.8 and 6.1.1.4' 
 'H'  'H'   0.0000   0.0000 
 'International Tables Vol C Tables 4.2.6.8 and 6.1.1.4' 
 'N'  'N'   0.0061   0.0033 
 'International Tables Vol C Tables 4.2.6.8 and 6.1.1.4' 
 'O'  'O'   0.0106   0.0060 
 'International Tables Vol C Tables 4.2.6.8 and 6.1.1.4' 
 'P'  'P'   0.1023   0.0942 
 'International Tables Vol C Tables 4.2.6.8 and 6.1.1.4' 
 
_symmetry_cell_setting            Triclinic 
_symmetry_space_group_name_H-M    P-1 
 
loop_ 
 _symmetry_equiv_pos_as_xyz 
 'x, y, z' 
 '-x, -y, -z' 
 
_cell_length_a                    9.3520(19) 
_cell_length_b                    10.458(2) 
_cell_length_c                    15.736(3) 
_cell_angle_alpha                 81.56(3) 
_cell_angle_beta                  82.84(3) 
_cell_angle_gamma                 63.46(3) 
_cell_volume                      1358.9(5) 
_cell_formula_units_Z             1 
_cell_measurement_temperature     293(2) 
_cell_measurement_reflns_used     ? 
_cell_measurement_theta_min       ? 
_cell_measurement_theta_max       ? 
 
_exptl_crystal_description        bar 
_exptl_crystal_colour             yellow
_exptl_crystal_size_max           0.15
_exptl_crystal_size_mid           0.12 
_exptl_crystal_size_min           0.08
_exptl_crystal_density_meas       ? 
_exptl_crystal_density_diffrn     1.238 
_exptl_crystal_density_method     'not measured' 
_exptl_crystal_F_000              544 
_exptl_absorpt_coefficient_mu     0.208 
_exptl_absorpt_correction_type    ? 
_exptl_absorpt_correction_T_min   ? 
_exptl_absorpt_correction_T_max   ? 
_exptl_absorpt_process_details    ? 
 
_exptl_special_details 
; 
 ? 
; 
 
_diffrn_ambient_temperature       293(2) 
_diffrn_radiation_wavelength      0.71073 
_diffrn_radiation_type            MoK\a 
_diffrn_radiation_source          'fine-focus sealed tube' 
_diffrn_radiation_monochromator   graphite 
_diffrn_measurement_device_type   ? 
_diffrn_measurement_method        ? 
_diffrn_detector_area_resol_mean  ? 
_diffrn_standards_number          ? 
_diffrn_standards_interval_count  ? 
_diffrn_standards_interval_time   ? 
_diffrn_standards_decay_%         ? 
_diffrn_reflns_number             5309 
_diffrn_reflns_av_R_equivalents   0.1220 
_diffrn_reflns_av_sigmaI/netI     0.0458 
_diffrn_reflns_limit_h_min        0 
_diffrn_reflns_limit_h_max        11 
_diffrn_reflns_limit_k_min        -11 
_diffrn_reflns_limit_k_max        12 
_diffrn_reflns_limit_l_min        -18 
_diffrn_reflns_limit_l_max        18 
_diffrn_reflns_theta_min          1.31 
_diffrn_reflns_theta_max          25.50 
_reflns_number_total              4902 
_reflns_number_gt                 3313 
_reflns_threshold_expression      >2sigma(I) 
 
_computing_data_collection        ? 
_computing_cell_refinement        ? 
_computing_data_reduction         ? 
_computing_structure_solution     'SHELXS-97 (Sheldrick, 1990)' 
_computing_structure_refinement   'SHELXL-97 (Sheldrick, 1997)' 
_computing_molecular_graphics     ? 
_computing_publication_material   ? 
 
_refine_special_details 
; 
 Refinement of F^2^ against ALL reflections.  The weighted R-factor wR and 
 goodness of fit S are based on F^2^, conventional R-factors R are based 
 on F, with F set to zero for negative F^2^. The threshold expression of 
 F^2^ > 2sigma(F^2^) is used only for calculating R-factors(gt) etc. and is 
 not relevant to the choice of reflections for refinement.  R-factors based 
 on F^2^ are statistically about twice as large as those based on F, and R- 
 factors based on ALL data will be even larger. 
; 
 
_refine_ls_structure_factor_coef  Fsqd  
_refine_ls_matrix_type            full 
_refine_ls_weighting_scheme       calc  
_refine_ls_weighting_details 
 'calc w=1/[\s^2^(Fo^2^)+(0.1198P)^2^+0.5133P] where P=(Fo^2^+2Fc^2^)/3' 
_atom_sites_solution_primary      direct 
_atom_sites_solution_secondary    difmap 
_atom_sites_solution_hydrogens    geom 
_refine_ls_hydrogen_treatment     mixed 
_refine_ls_extinction_method      none 
_refine_ls_extinction_coef        ? 
_refine_ls_number_reflns          4902 
_refine_ls_number_parameters      297 
_refine_ls_number_restraints      0 
_refine_ls_R_factor_all           0.0903 
_refine_ls_R_factor_gt            0.0570 
_refine_ls_wR_factor_ref          0.1925 
_refine_ls_wR_factor_gt           0.1694 
_refine_ls_goodness_of_fit_ref    1.053 
_refine_ls_restrained_S_all       1.053 
_refine_ls_shift/su_max           0.000 
_refine_ls_shift/su_mean          0.000 
 
loop_ 
 _atom_site_label 
 _atom_site_type_symbol 
 _atom_site_fract_x 
 _atom_site_fract_y 
 _atom_site_fract_z 
 _atom_site_U_iso_or_equiv 
 _atom_site_adp_type 
 _atom_site_occupancy 
 _atom_site_symmetry_multiplicity 
 _atom_site_calc_flag 
 _atom_site_refinement_flags 
 _atom_site_disorder_assembly 
 _atom_site_disorder_group 
P1 P 0.73144(9) 0.76210(8) 0.18560(5) 0.0321(2) Uani 1 1 d . . . 
O1 O 0.7779(3) 0.6320(2) 0.24365(15) 0.0455(6) Uani 1 1 d . . . 
O2 O 0.8712(2) 0.7867(2) 0.11695(14) 0.0376(5) Uani 1 1 d . . . 
O3 O 0.6360(3) 0.9044(2) 0.24356(15) 0.0418(6) Uani 1 1 d . . . 
C1 C 0.4619(8) 1.0440(7) 0.3721(4) 0.1017(19) Uani 1 1 d . . . 
H1B H 0.3904 1.0414 0.4210 0.153 Uiso 1 1 calc R . . 
H1C H 0.4075 1.1275 0.3331 0.153 Uiso 1 1 calc R . . 
H1D H 0.5535 1.0479 0.3909 0.153 Uiso 1 1 calc R . . 
C2 C 0.5154(5) 0.9113(5) 0.3272(3) 0.0615(11) Uani 1 1 d . . . 
H2B H 0.4218 0.9070 0.3099 0.074 Uiso 1 1 calc R . . 
H2C H 0.5680 0.8276 0.3675 0.074 Uiso 1 1 calc R . . 
C3 C 0.5860(4) 0.7646(4) 0.1293(2) 0.0421(8) Uani 1 1 d . . . 
H3A H 0.6252 0.6754 0.1033 0.051 Uiso 1 1 calc R . . 
H3B H 0.4933 0.7736 0.1679 0.051 Uiso 1 1 calc R . . 
C4 C 0.5406(4) 0.8855(4) 0.0625(2) 0.0384(8) Uani 1 1 d . . . 
C5 C 0.4199(4) 1.0221(4) 0.0895(2) 0.0416(8) Uani 1 1 d . . . 
H5A H 0.3731 1.0317 0.1454 0.050 Uiso 1 1 calc R . . 
C6 C 0.3805(4) 1.1345(4) 0.0274(2) 0.0412(8) Uani 1 1 d . . . 
H6A H 0.3039 1.2251 0.0403 0.049 Uiso 1 1 calc R . . 
P2 P 0.17921(9) 0.73787(8) 0.31446(5) 0.0322(2) Uani 1 1 d . . . 
O4 O 0.1536(3) 0.8676(2) 0.25612(15) 0.0441(6) Uani 1 1 d . . . 
O5 O 0.2743(2) 0.7139(2) 0.38275(14) 0.0382(5) Uani 1 1 d . . . 
O6 O 0.2837(3) 0.5957(2) 0.25675(15) 0.0436(6) Uani 1 1 d . . . 
C7 C 0.3792(8) 0.4558(7) 0.1283(4) 0.113(2) Uani 1 1 d . . . 
H7A H 0.3484 0.4609 0.0714 0.170 Uiso 1 1 calc R . . 
H7B H 0.3832 0.3696 0.1613 0.170 Uiso 1 1 calc R . . 
H7C H 0.4829 0.4548 0.1244 0.170 Uiso 1 1 calc R . . 
C8 C 0.2541(6) 0.5894(5) 0.1732(3) 0.0703(13) Uani 1 1 d . . . 
H8A H 0.2494 0.6754 0.1381 0.084 Uiso 1 1 calc R . . 
H8B H 0.1495 0.5906 0.1746 0.084 Uiso 1 1 calc R . . 
C9 C -0.0207(4) 0.7360(4) 0.3705(2) 0.0429(8) Uani 1 1 d . . . 
H9A H -0.1196 0.8094 0.3558 0.051 Uiso 1 1 calc R . . 
C10 C -0.0108(3) 0.6136(4) 0.4375(2) 0.0366(7) Uani 1 1 d . . . 
C11 C 0.0317(4) 0.4782(4) 0.4108(2) 0.0409(8) Uani 1 1 d . . . 
H11A H 0.0519 0.4643 0.3526 0.049 Uiso 1 1 calc R . . 
C12 C 0.0430(4) 0.3656(4) 0.4724(2) 0.0407(8) Uani 1 1 d . . . 
H12A H 0.0719 0.2753 0.4554 0.049 Uiso 1 1 calc R . . 
N1 N -0.1055(3) 1.0307(3) 0.09016(17) 0.0350(6) Uani 1 1 d . . . 
C13 C -0.2018(5) 1.1231(4) 0.1696(2) 0.0538(10) Uani 1 1 d . . . 
H13A H -0.3093 1.1322 0.1760 0.081 Uiso 1 1 calc R . . 
H13B H -0.2045 1.2169 0.1584 0.081 Uiso 1 1 calc R . . 
H13C H -0.1490 1.0753 0.2215 0.081 Uiso 1 1 calc R . . 
C14 C -0.1731(4) 1.0950(3) 0.0109(2) 0.0389(8) Uani 1 1 d . . . 
H14A H -0.1750 1.1893 -0.0014 0.047 Uiso 1 1 calc R . . 
H14B H -0.2829 1.1075 0.0150 0.047 Uiso 1 1 calc R . . 
C15 C 0.0731(4) 1.0015(4) 0.0683(2) 0.0395(8) Uani 1 1 d . . . 
H15A H 0.1218 1.0382 0.0996 0.047 Uiso 1 1 calc R . . 
N2 N 0.5155(3) 0.4689(3) 0.40979(18) 0.0352(6) Uani 1 1 d . . . 
C16 C 0.5895(5) 0.3767(4) 0.3309(2) 0.0564(10) Uani 1 1 d . . . 
H16A H 0.6348 0.4252 0.2876 0.085 Uiso 1 1 calc R . . 
H16B H 0.5070 0.3644 0.3074 0.085 Uiso 1 1 calc R . . 
H16C H 0.6716 0.2843 0.3499 0.085 Uiso 1 1 calc R . . 
C17 C 0.4322(4) 0.4059(4) 0.4887(2) 0.0413(8) Uani 1 1 d . . . 
H17A H 0.5111 0.3120 0.5102 0.050 Uiso 1 1 calc R . . 
H17B H 0.3477 0.3923 0.4671 0.050 Uiso 1 1 calc R . . 
C18 C 0.6430(4) 0.4981(4) 0.4321(2) 0.0376(8) Uani 1 1 d . . . 
H18A H 0.6764 0.5500 0.3838 0.045 Uiso 1 1 calc R . . 
H18B H 0.7349 0.4094 0.4488 0.045 Uiso 1 1 calc R . . 
O1W O 1.0391(5) 0.1433(4) 0.3114(3) 0.1118(15) Uani 1 1 d . . . 
H1W1 H 1.0382 0.1441 0.3654 0.134 Uiso 1 1 d R . . 
H2W1 H 1.0602 0.0585 0.3020 0.134 Uiso 1 1 d R . . 
O2W O 0.9905(5) 0.3572(4) 0.1874(3) 0.1048(13) Uani 1 1 d . . . 
H1W2 H 0.9538 0.4413 0.2031 0.126 Uiso 1 1 d R . . 
H2W2 H 1.0921 0.3245 0.1812 0.126 Uiso 1 1 d R . . 
O3W O 0.9281(5) 0.3983(4) 0.0229(2) 0.0913(11) Uani 1 1 d . . . 
H1W3 H 0.9673 0.3524 -0.0211 0.110 Uiso 1 1 d R . . 
H2W3 H 0.8332 0.4604 0.0131 0.110 Uiso 1 1 d R . . 
O4W O 0.8492(5) 0.1003(4) 0.4783(2) 0.0950(12) Uani 1 1 d . . . 
H1W4 H 0.8130 0.1472 0.5217 0.114 Uiso 1 1 d R . . 
H2W4 H 0.7847 0.0682 0.4692 0.114 Uiso 1 1 d R . . 
H2 H 0.447(4) 0.540(4) 0.402(2) 0.038(10) Uiso 1 1 d . . . 
H1 H -0.115(4) 0.948(4) 0.097(2) 0.048(10) Uiso 1 1 d . . . 
 
loop_ 
 _atom_site_aniso_label 
 _atom_site_aniso_U_11 
 _atom_site_aniso_U_22 
 _atom_site_aniso_U_33 
 _atom_site_aniso_U_23 
 _atom_site_aniso_U_13 
 _atom_site_aniso_U_12 
P1 0.0343(4) 0.0317(4) 0.0358(5) 0.0098(3) -0.0156(3) -0.0201(3) 
O1 0.0550(14) 0.0375(13) 0.0437(14) 0.0163(10) -0.0239(11) -0.0210(11) 
O2 0.0367(12) 0.0381(12) 0.0451(13) 0.0079(10) -0.0160(10) -0.0229(10) 
O3 0.0463(13) 0.0395(13) 0.0452(14) 0.0038(10) -0.0110(11) -0.0243(11) 
C1 0.109(5) 0.105(5) 0.098(4) -0.041(4) 0.023(4) -0.052(4) 
C2 0.069(3) 0.066(3) 0.056(3) -0.006(2) 0.004(2) -0.038(2) 
C3 0.0436(18) 0.047(2) 0.048(2) 0.0117(16) -0.0213(15) -0.0310(16) 
C4 0.0320(16) 0.0485(19) 0.0453(19) 0.0088(15) -0.0215(14) -0.0262(15) 
C5 0.0362(17) 0.055(2) 0.0379(18) 0.0034(15) -0.0149(14) -0.0230(16) 
C6 0.0350(17) 0.0428(19) 0.050(2) 0.0034(15) -0.0206(15) -0.0181(15) 
P2 0.0307(4) 0.0317(4) 0.0359(5) 0.0096(3) -0.0160(3) -0.0155(3) 
O4 0.0536(14) 0.0348(12) 0.0426(13) 0.0163(10) -0.0232(11) -0.0192(11) 
O5 0.0381(12) 0.0377(12) 0.0414(13) 0.0087(10) -0.0227(10) -0.0177(10) 
O6 0.0444(13) 0.0387(13) 0.0459(14) 0.0044(10) -0.0255(11) -0.0135(10) 
C7 0.133(5) 0.101(5) 0.093(4) -0.036(4) -0.049(4) -0.022(4) 
C8 0.079(3) 0.064(3) 0.063(3) -0.011(2) -0.043(2) -0.017(2) 
C9 0.0283(16) 0.0446(19) 0.055(2) 0.0174(16) -0.0207(15) -0.0174(14) 
C10 0.0259(15) 0.0463(19) 0.0442(19) 0.0087(14) -0.0154(13) -0.0224(14) 
C11 0.0419(18) 0.051(2) 0.0389(18) 0.0053(15) -0.0143(15) -0.0290(16) 
C12 0.0386(17) 0.0438(19) 0.048(2) 0.0028(15) -0.0121(15) -0.0259(15) 
N1 0.0409(15) 0.0354(15) 0.0371(15) 0.0075(11) -0.0127(12) -0.0249(12) 
C13 0.071(3) 0.050(2) 0.052(2) -0.0069(18) 0.0006(19) -0.037(2) 
C14 0.0329(16) 0.0370(17) 0.050(2) 0.0101(15) -0.0196(14) -0.0186(14) 
C15 0.0415(18) 0.0471(19) 0.0427(19) 0.0094(15) -0.0243(15) -0.0295(15) 
N2 0.0323(14) 0.0321(15) 0.0382(15) 0.0065(12) -0.0201(12) -0.0100(12) 
C16 0.057(2) 0.052(2) 0.049(2) -0.0069(18) -0.0271(18) -0.0078(18) 
C17 0.0401(18) 0.0391(18) 0.054(2) 0.0122(15) -0.0255(15) -0.0245(15) 
C18 0.0279(15) 0.0435(18) 0.0403(18) 0.0135(14) -0.0129(13) -0.0173(14) 
O1W 0.159(4) 0.051(2) 0.118(3) -0.006(2) -0.056(3) -0.028(2) 
O2W 0.115(3) 0.052(2) 0.129(3) -0.004(2) -0.024(3) -0.0167(19) 
O3W 0.113(3) 0.078(2) 0.085(3) -0.023(2) -0.003(2) -0.040(2) 
O4W 0.105(3) 0.080(2) 0.087(2) -0.025(2) -0.036(2) -0.017(2) 
 
_geom_special_details 
; 
 All esds (except the esd in the dihedral angle between two l.s. planes) 
 are estimated using the full covariance matrix.  The cell esds are taken 
 into account individually in the estimation of esds in distances, angles 
 and torsion angles; correlations between esds in cell parameters are only 
 used when they are defined by crystal symmetry.  An approximate (isotropic) 
 treatment of cell esds is used for estimating esds involving l.s. planes. 
; 
 
loop_ 
 _geom_bond_atom_site_label_1 
 _geom_bond_atom_site_label_2 
 _geom_bond_distance 
 _geom_bond_site_symmetry_2 
 _geom_bond_publ_flag 
P1 O1 1.442(2) . ? 
P1 O2 1.676(2) . ? 
P1 O3 1.689(3) . ? 
P1 C3 1.702(3) . ? 
O3 C2 1.610(5) . ? 
C1 C2 1.502(7) . ? 
C1 H1B 0.9600 . ? 
C1 H1C 0.9600 . ? 
C1 H1D 0.9600 . ? 
C2 H2B 0.9700 . ? 
C2 H2C 0.9700 . ? 
C3 C4 1.458(4) . ? 
C3 H3A 0.9700 . ? 
C3 H3B 0.9700 . ? 
C4 C5 1.454(5) . ? 
C4 C6 1.510(5) 2_675 ? 
C5 C6 1.356(5) . ? 
C5 H5A 0.9300 . ? 
C6 C4 1.510(5) 2_675 ? 
C6 H6A 0.9300 . ? 
P2 O5 1.403(2) . ? 
P2 O4 1.463(2) . ? 
P2 O6 1.693(3) . ? 
P2 C9 1.972(3) . ? 
O6 C8 1.394(4) . ? 
C7 C8 1.563(7) . ? 
C7 H7A 0.9600 . ? 
C7 H7B 0.9600 . ? 
C7 H7C 0.9600 . ? 
C8 H8A 0.9700 . ? 
C8 H8B 0.9700 . ? 
C9 C10 1.511(4) . ? 
C9 H9A 0.9300 . ? 
C10 C11 1.405(5) . ? 
C10 C12 1.439(5) 2_566 ? 
C11 C12 1.385(5) . ? 
C11 H11A 0.9300 . ? 
C12 C10 1.439(5) 2_566 ? 
C12 H12A 0.9300 . ? 
N1 C14 1.406(4) . ? 
N1 C15 1.560(4) . ? 
N1 C13 1.613(5) . ? 
N1 H1 0.89(4) . ? 
C13 H13A 0.9600 . ? 
C13 H13B 0.9600 . ? 
C13 H13C 0.9600 . ? 
C14 C15 1.637(5) 2_575 ? 
C14 H14A 0.9700 . ? 
C14 H14B 0.9700 . ? 
C15 C14 1.637(5) 2_575 ? 
C15 H15A 0.9300 . ? 
N2 C18 1.449(4) . ? 
N2 C16 1.578(5) . ? 
N2 C17 1.600(4) . ? 
N2 H2 0.74(4) . ? 
C16 H16A 0.9600 . ? 
C16 H16B 0.9600 . ? 
C16 H16C 0.9600 . ? 
C17 C18 1.604(5) 2_666 ? 
C17 H17A 0.9700 . ? 
C17 H17B 0.9700 . ? 
C18 C17 1.604(5) 2_666 ? 
C18 H18A 0.9700 . ? 
C18 H18B 0.9700 . ? 
O1W H1W1 0.8501 . ? 
O1W H2W1 0.8500 . ? 
O2W H1W2 0.8514 . ? 
O2W H2W2 0.8514 . ? 
O3W H1W3 0.8499 . ? 
O3W H2W3 0.8503 . ? 
O4W H1W4 0.8449 . ? 
O4W H2W4 0.8443 . ? 
 
loop_ 
 _geom_angle_atom_site_label_1 
 _geom_angle_atom_site_label_2 
 _geom_angle_atom_site_label_3 
 _geom_angle 
 _geom_angle_site_symmetry_1 
 _geom_angle_site_symmetry_3 
 _geom_angle_publ_flag 
O1 P1 O2 119.03(13) . . ? 
O1 P1 O3 108.74(13) . . ? 
O2 P1 O3 109.31(12) . . ? 
O1 P1 C3 104.78(15) . . ? 
O2 P1 C3 109.55(14) . . ? 
O3 P1 C3 104.41(16) . . ? 
C2 O3 P1 125.0(2) . . ? 
C2 C1 H1B 109.5 . . ? 
C2 C1 H1C 109.5 . . ? 
H1B C1 H1C 109.5 . . ? 
C2 C1 H1D 109.5 . . ? 
H1B C1 H1D 109.5 . . ? 
H1C C1 H1D 109.5 . . ? 
C1 C2 O3 113.8(4) . . ? 
C1 C2 H2B 108.8 . . ? 
O3 C2 H2B 108.8 . . ? 
C1 C2 H2C 108.8 . . ? 
O3 C2 H2C 108.8 . . ? 
H2B C2 H2C 107.7 . . ? 
C4 C3 P1 109.4(2) . . ? 
C4 C3 H3A 109.8 . . ? 
P1 C3 H3A 109.8 . . ? 
C4 C3 H3B 109.8 . . ? 
P1 C3 H3B 109.8 . . ? 
H3A C3 H3B 108.2 . . ? 
C5 C4 C3 115.6(3) . . ? 
C5 C4 C6 124.0(3) . 2_675 ? 
C3 C4 C6 120.4(3) . 2_675 ? 
C6 C5 C4 115.2(3) . . ? 
C6 C5 H5A 122.4 . . ? 
C4 C5 H5A 122.4 . . ? 
C5 C6 C4 120.8(3) . 2_675 ? 
C5 C6 H6A 119.6 . . ? 
C4 C6 H6A 119.6 2_675 . ? 
O5 P2 O4 114.76(14) . . ? 
O5 P2 O6 104.76(13) . . ? 
O4 P2 O6 107.17(14) . . ? 
O5 P2 C9 104.59(14) . . ? 
O4 P2 C9 113.57(14) . . ? 
O6 P2 C9 111.73(14) . . ? 
C8 O6 P2 124.7(2) . . ? 
C8 C7 H7A 109.5 . . ? 
C8 C7 H7B 109.5 . . ? 
H7A C7 H7B 109.5 . . ? 
C8 C7 H7C 109.5 . . ? 
H7A C7 H7C 109.5 . . ? 
H7B C7 H7C 109.5 . . ? 
O6 C8 C7 115.7(3) . . ? 
O6 C8 H8A 108.4 . . ? 
C7 C8 H8A 108.4 . . ? 
O6 C8 H8B 108.4 . . ? 
C7 C8 H8B 108.4 . . ? 
H8A C8 H8B 107.4 . . ? 
C10 C9 P2 119.0(2) . . ? 
C10 C9 H9A 120.5 . . ? 
P2 C9 H9A 120.5 . . ? 
C11 C10 C12 120.2(3) . 2_566 ? 
C11 C10 C9 118.9(3) . . ? 
C12 C10 C9 120.8(3) 2_566 . ? 
C12 C11 C10 118.9(3) . . ? 
C12 C11 H11A 120.6 . . ? 
C10 C11 H11A 120.6 . . ? 
C11 C12 C10 120.9(3) . 2_566 ? 
C11 C12 H12A 119.5 . . ? 
C10 C12 H12A 119.5 2_566 . ? 
C14 N1 C15 102.0(2) . . ? 
C14 N1 C13 113.2(3) . . ? 
C15 N1 C13 118.3(2) . . ? 
C14 N1 H1 102(2) . . ? 
C15 N1 H1 110(2) . . ? 
C13 N1 H1 110(2) . . ? 
N1 C13 H13A 109.5 . . ? 
N1 C13 H13B 109.5 . . ? 
H13A C13 H13B 109.5 . . ? 
N1 C13 H13C 109.5 . . ? 
H13A C13 H13C 109.5 . . ? 
H13B C13 H13C 109.5 . . ? 
N1 C14 C15 112.1(3) . 2_575 ? 
N1 C14 H14A 109.2 . . ? 
C15 C14 H14A 109.2 2_575 . ? 
N1 C14 H14B 109.2 . . ? 
C15 C14 H14B 109.2 2_575 . ? 
H14A C14 H14B 107.9 . . ? 
N1 C15 C14 118.7(2) . 2_575 ? 
N1 C15 H15A 120.6 . . ? 
C14 C15 H15A 120.6 2_575 . ? 
C18 N2 C16 104.8(3) . . ? 
C18 N2 C17 115.0(2) . . ? 
C16 N2 C17 116.9(3) . . ? 
C18 N2 H2 105(3) . . ? 
C16 N2 H2 117(3) . . ? 
C17 N2 H2 98(3) . . ? 
N2 C16 H16A 109.5 . . ? 
N2 C16 H16B 109.5 . . ? 
H16A C16 H16B 109.5 . . ? 
N2 C16 H16C 109.5 . . ? 
H16A C16 H16C 109.5 . . ? 
H16B C16 H16C 109.5 . . ? 
N2 C17 C18 116.0(3) . 2_666 ? 
N2 C17 H17A 108.3 . . ? 
C18 C17 H17A 108.3 2_666 . ? 
N2 C17 H17B 108.3 . . ? 
C18 C17 H17B 108.3 2_666 . ? 
H17A C17 H17B 107.4 . . ? 
N2 C18 C17 105.1(3) . 2_666 ? 
N2 C18 H18A 110.7 . . ? 
C17 C18 H18A 110.7 2_666 . ? 
N2 C18 H18B 110.7 . . ? 
C17 C18 H18B 110.7 2_666 . ? 
H18A C18 H18B 108.8 . . ? 
H1W1 O1W H2W1 107.7 . . ? 
H1W2 O2W H2W2 107.4 . . ? 
H1W3 O3W H2W3 107.7 . . ? 
H1W4 O4W H2W4 108.7 . . ? 
 
_diffrn_measured_fraction_theta_max    0.967 
_diffrn_reflns_theta_full              25.50 
_diffrn_measured_fraction_theta_full   0.967 
_refine_diff_density_max    0.580 
_refine_diff_density_min   -0.580 
_refine_diff_density_rms    0.077 
