# Supplementary material for: Molecular Structures of the Products of a Diphosphonate Ester Building Block with Lewis Bases
Source: Molecules. 2015 Aug 7;20(8):14435–50. doi: 10.3390/molecules200814435 (PMC6332391; doi:10.3390/molecules200814435)
Supplement: Supplementary file 1 [file molecules-20-14435-s001.zip › cif/3.cif]

 
data_qj0745 
 
_audit_creation_method            SHELXL-97 
_chemical_name_systematic 
; 
 ? 
; 
_chemical_name_common             ? 
_chemical_melting_point           ? 
_chemical_formula_moiety          ? 
_chemical_formula_sum 
 'C12 H30 N2 O8 P2' 
_chemical_formula_weight          392.32 
 
loop_ 
 _atom_type_symbol 
 _atom_type_description 
 _atom_type_scat_dispersion_real 
 _atom_type_scat_dispersion_imag 
 _atom_type_scat_source 
 'C'  'C'   0.0033   0.0016 
 'International Tables Vol C Tables 4.2.6.8 and 6.1.1.4' 
 'H'  'H'   0.0000   0.0000 
 'International Tables Vol C Tables 4.2.6.8 and 6.1.1.4' 
 'O'  'O'   0.0106   0.0060 
 'International Tables Vol C Tables 4.2.6.8 and 6.1.1.4' 
 'P'  'P'   0.1023   0.0942 
 'International Tables Vol C Tables 4.2.6.8 and 6.1.1.4' 
 'N'  'N'   0.0061   0.0033 
 'International Tables Vol C Tables 4.2.6.8 and 6.1.1.4' 
 
_symmetry_cell_setting            Monoclinic 
_symmetry_space_group_name_H-M    P21/c 
 
loop_ 
 _symmetry_equiv_pos_as_xyz 
 'x, y, z' 
 '-x, y+1/2, -z+1/2' 
 '-x, -y, -z' 
 'x, -y-1/2, z-1/2' 
 
_cell_length_a                    13.079(3) 
_cell_length_b                    9.1170(18) 
_cell_length_c                    8.9340(18) 
_cell_angle_alpha                 90.00(3) 
_cell_angle_beta                  107.82(3) 
_cell_angle_gamma                 90.00(3) 
_cell_volume                      1014.2(4) 
_cell_formula_units_Z             2 
_cell_measurement_temperature     293(2) 
_cell_measurement_reflns_used     ? 
_cell_measurement_theta_min       ? 
_cell_measurement_theta_max       ? 
 
_exptl_crystal_description        bar 
_exptl_crystal_colour             colorless 
_exptl_crystal_size_max           0.22 
_exptl_crystal_size_mid           0.20 
_exptl_crystal_size_min           0.18
_exptl_crystal_density_meas       ? 
_exptl_crystal_density_diffrn     1.285 
_exptl_crystal_density_method     'not measured' 
_exptl_crystal_F_000              420 
_exptl_absorpt_coefficient_mu     0.252 
_exptl_absorpt_correction_type    none 
_exptl_absorpt_correction_T_min   ? 
_exptl_absorpt_correction_T_max   ? 
_exptl_absorpt_process_details    ? 
 
_exptl_special_details 
; 
 ? 
; 
 
_diffrn_ambient_temperature       293(2) 
_diffrn_radiation_wavelength      0.71073 
_diffrn_radiation_type            MoK\a 
_diffrn_radiation_source          'fine-focus sealed tube' 
_diffrn_radiation_monochromator   graphite 
_diffrn_measurement_device_type   ? 
_diffrn_measurement_method        ? 
_diffrn_detector_area_resol_mean  ? 
_diffrn_standards_number          ? 
_diffrn_standards_interval_count  ? 
_diffrn_standards_interval_time   ? 
_diffrn_standards_decay_%         ? 
_diffrn_reflns_number             4426 
_diffrn_reflns_av_R_equivalents   0.0691 
_diffrn_reflns_av_sigmaI/netI     0.0667 
_diffrn_reflns_limit_h_min        -15 
_diffrn_reflns_limit_h_max        15 
_diffrn_reflns_limit_k_min        -10 
_diffrn_reflns_limit_k_max        10 
_diffrn_reflns_limit_l_min        0 
_diffrn_reflns_limit_l_max        10 
_diffrn_reflns_theta_min          1.64 
_diffrn_reflns_theta_max          26.99 
_reflns_number_total              2150 
_reflns_number_gt                 1741 
_reflns_threshold_expression      >2sigma(I) 
 
_computing_data_collection        ? 
_computing_cell_refinement        ? 
_computing_data_reduction         ? 
_computing_structure_solution     'SHELXS-97 (Sheldrick, 1990)' 
_computing_structure_refinement   'SHELXL-97 (Sheldrick, 1997)' 
_computing_molecular_graphics     ? 
_computing_publication_material   ? 
 
_refine_special_details 
; 
 Refinement of F^2^ against ALL reflections.  The weighted R-factor wR and 
 goodness of fit S are based on F^2^, conventional R-factors R are based 
 on F, with F set to zero for negative F^2^. The threshold expression of 
 F^2^ > 2sigma(F^2^) is used only for calculating R-factors(gt) etc. and is 
 not relevant to the choice of reflections for refinement.  R-factors based 
 on F^2^ are statistically about twice as large as those based on F, and R- 
 factors based on ALL data will be even larger. 
; 
 
_refine_ls_structure_factor_coef  Fsqd  
_refine_ls_matrix_type            full 
_refine_ls_weighting_scheme       calc  
_refine_ls_weighting_details 
 'calc w=1/[\s^2^(Fo^2^)+(0.0478P)^2^+0.1618P] where P=(Fo^2^+2Fc^2^)/3' 
_atom_sites_solution_primary      direct 
_atom_sites_solution_secondary    difmap 
_atom_sites_solution_hydrogens    geom 
_refine_ls_hydrogen_treatment     mixed 
_refine_ls_extinction_method      SHELXL 
_refine_ls_extinction_coef        0.082(5) 
_refine_ls_extinction_expression 
 'Fc^*^=kFc[1+0.001xFc^2^\l^3^/sin(2\q)]^-1/4^' 
_refine_ls_number_reflns          2150 
_refine_ls_number_parameters      134 
_refine_ls_number_restraints      2 
_refine_ls_R_factor_all           0.0496 
_refine_ls_R_factor_gt            0.0374 
_refine_ls_wR_factor_ref          0.1068 
_refine_ls_wR_factor_gt           0.0994 
_refine_ls_goodness_of_fit_ref    1.086 
_refine_ls_restrained_S_all       1.085 
_refine_ls_shift/su_max           0.000 
_refine_ls_shift/su_mean          0.000 
 
loop_ 
 _atom_site_label 
 _atom_site_type_symbol 
 _atom_site_fract_x 
 _atom_site_fract_y 
 _atom_site_fract_z 
 _atom_site_U_iso_or_equiv 
 _atom_site_adp_type 
 _atom_site_occupancy 
 _atom_site_symmetry_multiplicity 
 _atom_site_calc_flag 
 _atom_site_refinement_flags 
 _atom_site_disorder_assembly 
 _atom_site_disorder_group 
P1 P 0.29983(3) 0.09279(5) 0.28513(5) 0.02989(18) Uani 1 1 d . . . 
O1 O 0.38395(9) 0.20841(15) 0.35491(14) 0.0397(3) Uani 1 1 d . . . 
O2 O 0.33303(10) -0.03193(14) 0.20029(14) 0.0389(3) Uani 1 1 d . . . 
O3 O 0.26207(13) 0.03387(16) 0.42780(17) 0.0506(4) Uani 1 1 d . . . 
C1 C 0.08293(14) 0.0166(2) -0.0643(2) 0.0417(4) Uani 1 1 d . . . 
H1B H 0.1381 0.0271 -0.1090 0.050 Uiso 1 1 calc R . . 
C2 C 0.00487(14) 0.0728(2) 0.1377(2) 0.0422(4) Uani 1 1 d . . . 
H2B H 0.0070 0.1216 0.2301 0.051 Uiso 1 1 calc R . . 
C3 C 0.08902(13) 0.0900(2) 0.0748(2) 0.0358(4) Uani 1 1 d . . . 
C4 C 0.18461(13) 0.1862(2) 0.1543(2) 0.0405(4) Uani 1 1 d . . . 
H4A H 0.1615 0.2612 0.2138 0.049 Uiso 1 1 calc R . . 
H4B H 0.2072 0.2353 0.0734 0.049 Uiso 1 1 calc R . . 
C5 C 0.1574(2) -0.1128(3) 0.5466(3) 0.0678(7) Uani 1 1 d . . . 
H5A H 0.1317 -0.2104 0.5538 0.102 Uiso 1 1 calc R . . 
H5B H 0.0975 -0.0477 0.5077 0.102 Uiso 1 1 calc R . . 
H5C H 0.2005 -0.0808 0.6489 0.102 Uiso 1 1 calc R . . 
C6 C 0.2231(2) -0.1120(2) 0.4381(3) 0.0599(6) Uani 1 1 d . . . 
H6A H 0.2832 -0.1788 0.4762 0.072 Uiso 1 1 calc R . . 
H6B H 0.1800 -0.1448 0.3348 0.072 Uiso 1 1 calc R . . 
N1 N 0.52252(13) 0.2466(2) 0.1644(2) 0.0376(4) Uani 1 1 d . . . 
O2W O 0.35549(14) 0.51211(19) 0.40014(19) 0.0516(4) Uani 1 1 d D . . 
H3 H 0.353(2) 0.526(3) 0.4931(16) 0.060(7) Uiso 1 1 d D . . 
H2 H 0.4887(17) 0.225(3) 0.225(3) 0.040(5) Uiso 1 1 d . . . 
H1 H 0.4756(18) 0.275(3) 0.062(3) 0.056(6) Uiso 1 1 d . . . 
H4 H 0.360(2) 0.4210(13) 0.380(4) 0.070(9) Uiso 1 1 d D . . 
H6 H 0.567(2) 0.335(3) 0.207(3) 0.060(7) Uiso 1 1 d . . . 
H5 H 0.553(2) 0.156(4) 0.150(3) 0.072(8) Uiso 1 1 d . . . 
 
loop_ 
 _atom_site_aniso_label 
 _atom_site_aniso_U_11 
 _atom_site_aniso_U_22 
 _atom_site_aniso_U_33 
 _atom_site_aniso_U_23 
 _atom_site_aniso_U_13 
 _atom_site_aniso_U_12 
P1 0.0253(2) 0.0318(3) 0.0316(2) -0.00116(18) 0.00734(15) -0.00134(17) 
O1 0.0306(6) 0.0447(7) 0.0409(7) -0.0041(6) 0.0067(5) -0.0100(5) 
O2 0.0368(6) 0.0414(7) 0.0374(6) -0.0007(6) 0.0097(5) 0.0079(5) 
O3 0.0714(10) 0.0419(8) 0.0488(8) -0.0070(7) 0.0340(7) -0.0157(7) 
C1 0.0267(8) 0.0520(11) 0.0471(10) 0.0017(10) 0.0122(7) -0.0017(8) 
C2 0.0321(9) 0.0496(11) 0.0423(9) -0.0053(9) 0.0074(7) 0.0023(8) 
C3 0.0229(7) 0.0342(9) 0.0451(9) 0.0052(8) 0.0025(6) 0.0027(7) 
C4 0.0294(8) 0.0328(9) 0.0542(11) 0.0009(9) 0.0051(8) 0.0000(7) 
C5 0.0786(17) 0.0697(16) 0.0622(14) -0.0042(14) 0.0322(13) -0.0299(14) 
C6 0.0881(17) 0.0383(11) 0.0636(14) 0.0003(11) 0.0386(13) -0.0074(11) 
N1 0.0320(7) 0.0423(9) 0.0377(8) -0.0003(8) 0.0096(6) -0.0060(7) 
O2W 0.0618(9) 0.0472(9) 0.0495(8) 0.0033(8) 0.0226(7) -0.0018(7) 
 
_geom_special_details 
; 
 All esds (except the esd in the dihedral angle between two l.s. planes) 
 are estimated using the full covariance matrix.  The cell esds are taken 
 into account individually in the estimation of esds in distances, angles 
 and torsion angles; correlations between esds in cell parameters are only 
 used when they are defined by crystal symmetry.  An approximate (isotropic) 
 treatment of cell esds is used for estimating esds involving l.s. planes. 
; 
 
loop_ 
 _geom_bond_atom_site_label_1 
 _geom_bond_atom_site_label_2 
 _geom_bond_distance 
 _geom_bond_site_symmetry_2 
 _geom_bond_publ_flag 
P1 O2 1.5025(14) . ? 
P1 O1 1.5135(14) . ? 
P1 O3 1.5945(14) . ? 
P1 C4 1.8123(19) . ? 
O3 C6 1.438(3) . ? 
C1 C3 1.393(3) . ? 
C1 C2 1.397(3) 3 ? 
C1 H1B 0.9300 . ? 
C2 C3 1.389(3) . ? 
C2 C1 1.397(3) 3 ? 
C2 H2B 0.9300 . ? 
C3 C4 1.514(2) . ? 
C4 H4A 0.9700 . ? 
C4 H4B 0.9700 . ? 
C5 C6 1.479(3) . ? 
C5 H5A 0.9600 . ? 
C5 H5B 0.9600 . ? 
C5 H5C 0.9600 . ? 
C6 H6A 0.9700 . ? 
C6 H6B 0.9700 . ? 
N1 H2 0.82(2) . ? 
N1 H1 0.97(3) . ? 
N1 H6 1.00(3) . ? 
N1 H5 0.94(3) . ? 
O2W H3 0.851(10) . ? 
O2W H4 0.855(10) . ? 
 
loop_ 
 _geom_angle_atom_site_label_1 
 _geom_angle_atom_site_label_2 
 _geom_angle_atom_site_label_3 
 _geom_angle 
 _geom_angle_site_symmetry_1 
 _geom_angle_site_symmetry_3 
 _geom_angle_publ_flag 
O2 P1 O1 116.68(7) . . ? 
O2 P1 O3 110.88(8) . . ? 
O1 P1 O3 105.62(8) . . ? 
O2 P1 C4 109.98(9) . . ? 
O1 P1 C4 107.14(8) . . ? 
O3 P1 C4 105.91(9) . . ? 
C6 O3 P1 124.46(14) . . ? 
C3 C1 C2 120.92(17) . 3 ? 
C3 C1 H1B 119.5 . . ? 
C2 C1 H1B 119.5 3 . ? 
C3 C2 C1 120.99(18) . 3 ? 
C3 C2 H2B 119.5 . . ? 
C1 C2 H2B 119.5 3 . ? 
C2 C3 C1 118.09(16) . . ? 
C2 C3 C4 121.22(17) . . ? 
C1 C3 C4 120.70(16) . . ? 
C3 C4 P1 115.77(13) . . ? 
C3 C4 H4A 108.3 . . ? 
P1 C4 H4A 108.3 . . ? 
C3 C4 H4B 108.3 . . ? 
P1 C4 H4B 108.3 . . ? 
H4A C4 H4B 107.4 . . ? 
C6 C5 H5A 109.5 . . ? 
C6 C5 H5B 109.5 . . ? 
H5A C5 H5B 109.5 . . ? 
C6 C5 H5C 109.5 . . ? 
H5A C5 H5C 109.5 . . ? 
H5B C5 H5C 109.5 . . ? 
O3 C6 C5 109.57(19) . . ? 
O3 C6 H6A 109.8 . . ? 
C5 C6 H6A 109.8 . . ? 
O3 C6 H6B 109.8 . . ? 
C5 C6 H6B 109.8 . . ? 
H6A C6 H6B 108.2 . . ? 
H2 N1 H1 112.0(18) . . ? 
H2 N1 H6 108(2) . . ? 
H1 N1 H6 106(2) . . ? 
H2 N1 H5 102(2) . . ? 
H1 N1 H5 106(2) . . ? 
H6 N1 H5 122(2) . . ? 
H3 O2W H4 112(3) . . ? 
 
_diffrn_measured_fraction_theta_max    0.970 
_diffrn_reflns_theta_full              26.99 
_diffrn_measured_fraction_theta_full   0.970 
_refine_diff_density_max    0.349 
_refine_diff_density_min   -0.378 
_refine_diff_density_rms    0.051 
