# Supplementary material for: Molecular Structures of the Products of a Diphosphonate Ester Building Block with Lewis Bases
Source: Molecules. 2015 Aug 7;20(8):14435–50. doi: 10.3390/molecules200814435 (PMC6332391; doi:10.3390/molecules200814435)
Supplement: Supplementary file 1 [file molecules-20-14435-s001.zip › cif/4.CIF]

 
data_qj0737 
 
_audit_creation_method            SHELXL-97 
_chemical_name_systematic 
; 
 ? 
; 
_chemical_name_common             ? 
_chemical_melting_point           ? 
_chemical_formula_moiety         'C6 H9 Na O6 P' 
_chemical_formula_sum 
 'C6 H9 Na O6 P' 
_chemical_formula_weight          231.09
 
loop_ 
 _atom_type_symbol 
 _atom_type_description 
 _atom_type_scat_dispersion_real 
 _atom_type_scat_dispersion_imag 
 _atom_type_scat_source 
 'C'  'C'   0.0033   0.0016 
 'International Tables Vol C Tables 4.2.6.8 and 6.1.1.4' 
 'H'  'H'   0.0000   0.0000 
 'International Tables Vol C Tables 4.2.6.8 and 6.1.1.4' 
 'O'  'O'   0.0106   0.0060 
 'International Tables Vol C Tables 4.2.6.8 and 6.1.1.4' 
 'P'  'P'   0.1023   0.0942 
 'International Tables Vol C Tables 4.2.6.8 and 6.1.1.4' 
 'Na'  'Na'   0.0362   0.0249 
 'International Tables Vol C Tables 4.2.6.8 and 6.1.1.4' 
 
_symmetry_cell_setting            Orthorhombic 
_symmetry_space_group_name_H-M    Pnma 
 
loop_ 
 _symmetry_equiv_pos_as_xyz 
 'x, y, z' 
 '-x+1/2, -y, z+1/2' 
 '-x, y+1/2, -z' 
 'x+1/2, -y+1/2, -z+1/2' 
 '-x, -y, -z' 
 'x-1/2, y, -z-1/2' 
 'x, -y-1/2, z' 
 '-x-1/2, y-1/2, z-1/2' 
 
_cell_length_a                    8.2010(16) 
_cell_length_b                    28.502(6) 
_cell_length_c                    9.7120(19) 
_cell_angle_alpha                 90.00 
_cell_angle_beta                  90.00 
_cell_angle_gamma                 90.00 
_cell_volume                      2270.1(8) 
_cell_formula_units_Z             8 
_cell_measurement_temperature     293(2) 
_cell_measurement_reflns_used     ? 
_cell_measurement_theta_min       ? 
_cell_measurement_theta_max       ? 
 
_exptl_crystal_description        block
_exptl_crystal_colour             colorless 
_exptl_crystal_size_max           0.25
_exptl_crystal_size_mid           0.20
_exptl_crystal_size_min           0.18
_exptl_crystal_density_meas       ? 
_exptl_crystal_density_diffrn     1.352 
_exptl_crystal_density_method     'not measured' 
_exptl_crystal_F_000              952 
_exptl_absorpt_coefficient_mu     0.280 
_exptl_absorpt_correction_type    none 
_exptl_absorpt_correction_T_min   ? 
_exptl_absorpt_correction_T_max   ? 
_exptl_absorpt_process_details    ? 
 
_exptl_special_details 
; 
 ? 
; 
 
_diffrn_ambient_temperature       293(2) 
_diffrn_radiation_wavelength      0.71073 
_diffrn_radiation_type            MoK\a 
_diffrn_radiation_source          'fine-focus sealed tube' 
_diffrn_radiation_monochromator   graphite 
_diffrn_measurement_device_type   'CCD area detector' 
_diffrn_measurement_method        'phi and omega scans' 
_diffrn_detector_area_resol_mean  ? 
_diffrn_standards_number          ? 
_diffrn_standards_interval_count  ? 
_diffrn_standards_interval_time   ? 
_diffrn_standards_decay_%         ? 
_diffrn_reflns_number             2035 
_diffrn_reflns_av_R_equivalents   0.0000 
_diffrn_reflns_av_sigmaI/netI     0.0540 
_diffrn_reflns_limit_h_min        0 
_diffrn_reflns_limit_h_max        9 
_diffrn_reflns_limit_k_min        -33 
_diffrn_reflns_limit_k_max        0 
_diffrn_reflns_limit_l_min        0 
_diffrn_reflns_limit_l_max        11 
_diffrn_reflns_theta_min          1.43 
_diffrn_reflns_theta_max          25.00 
_reflns_number_total              2035 
_reflns_number_gt                 1239 
_reflns_threshold_expression      >2sigma(I) 
 
_computing_data_collection         'Bruker SMART'   
_computing_cell_refinement        'Bruker SAINT'   
_computing_data_reduction         'Bruker SAINT'   
_computing_structure_solution     'SHELXS-97 (Sheldrick, 1990)' 
_computing_structure_refinement   'SHELXL-97 (Sheldrick, 1997)' 
_computing_molecular_graphics     'Bruker SHELXTL'   
_computing_publication_material   'Bruker SHELXTL'   
 
_refine_special_details 
; 
 Refinement of F^2^ against ALL reflections.  The weighted R-factor wR and 
 goodness of fit S are based on F^2^, conventional R-factors R are based 
 on F, with F set to zero for negative F^2^. The threshold expression of 
 F^2^ > 2sigma(F^2^) is used only for calculating R-factors(gt) etc. and is 
 not relevant to the choice of reflections for refinement.  R-factors based 
 on F^2^ are statistically about twice as large as those based on F, and R- 
 factors based on ALL data will be even larger. 
; 
 
_refine_ls_structure_factor_coef  Fsqd  
_refine_ls_matrix_type            full 
_refine_ls_weighting_scheme       calc  
_refine_ls_weighting_details 
 'calc w=1/[\s^2^(Fo^2^)+(0.2000P)^2^+0.0000P] where P=(Fo^2^+2Fc^2^)/3' 
_atom_sites_solution_primary      direct 
_atom_sites_solution_secondary    difmap 
_atom_sites_solution_hydrogens    geom 
_refine_ls_hydrogen_treatment     constr
_refine_ls_extinction_method      none 
_refine_ls_extinction_coef        ? 
_refine_ls_number_reflns          2035 
_refine_ls_number_parameters      133 
_refine_ls_number_restraints      0 
_refine_ls_R_factor_all           0.1459 
_refine_ls_R_factor_gt            0.0962 
_refine_ls_wR_factor_ref          0.2891 
_refine_ls_wR_factor_gt           0.2405 
_refine_ls_goodness_of_fit_ref    1.065 
_refine_ls_restrained_S_all       1.065 
_refine_ls_shift/su_max           0.000 
_refine_ls_shift/su_mean          0.000 
 
loop_ 
 _atom_site_label 
 _atom_site_type_symbol 
 _atom_site_fract_x 
 _atom_site_fract_y 
 _atom_site_fract_z 
 _atom_site_U_iso_or_equiv 
 _atom_site_adp_type 
 _atom_site_occupancy 
 _atom_site_symmetry_multiplicity 
 _atom_site_calc_flag 
 _atom_site_refinement_flags 
 _atom_site_disorder_assembly 
 _atom_site_disorder_group 
P1 P 0.07396(19) 0.36112(5) 0.02340(15) 0.0263(5) Uani 1 1 d . . . 
O1 O 0.2596(5) 0.38026(16) 0.0231(4) 0.0375(11) Uani 1 1 d . . . 
O2 O 0.0786(5) 0.31770(13) 0.1102(4) 0.0344(11) Uani 1 1 d . . . 
O3 O 0.0118(5) 0.35793(15) -0.1223(4) 0.0347(11) Uani 1 1 d . . . 
C1 C 0.4751(10) 0.4315(4) -0.0432(10) 0.080(3) Uani 1 1 d . . . 
H1A H 0.5157 0.4511 -0.1160 0.120 Uiso 1 1 calc R . . 
H1B H 0.5539 0.4077 -0.0225 0.120 Uiso 1 1 calc R . . 
H1C H 0.4558 0.4503 0.0373 0.120 Uiso 1 1 calc R . . 
C2 C 0.3238(9) 0.4097(2) -0.0864(7) 0.0461(17) Uani 1 1 d . . . 
H2A H 0.3430 0.3909 -0.1680 0.055 Uiso 1 1 calc R . . 
H2B H 0.2448 0.4338 -0.1095 0.055 Uiso 1 1 calc R . . 
C3 C -0.0394(9) 0.4061(2) 0.1146(7) 0.0406(17) Uani 1 1 d . . . 
H3B H -0.1540 0.3977 0.1134 0.049 Uiso 1 1 calc R . . 
H3C H -0.0042 0.4063 0.2100 0.049 Uiso 1 1 calc R . . 
C4 C -0.0216(8) 0.4549(2) 0.0578(7) 0.0355(15) Uani 1 1 d . . . 
C5 C 0.0750(9) 0.4885(2) 0.1219(7) 0.0422(17) Uani 1 1 d . . . 
H5A H 0.1259 0.4811 0.2047 0.051 Uiso 1 1 calc R . . 
C6 C 0.0976(8) 0.5325(2) 0.0664(8) 0.0432(16) Uani 1 1 d . . . 
H6A H 0.1639 0.5541 0.1115 0.052 Uiso 1 1 calc R . . 
Na1 Na 0.6089(4) 0.2500 -0.0387(3) 0.0342(9) Uani 1 2 d S . . 
O1W O 0.7107(5) 0.31295(16) -0.1831(5) 0.0459(12) Uani 1 1 d . . . 
O2W O 0.3307(8) 0.2500 -0.1197(6) 0.0439(16) Uani 1 2 d S . . 
O3W O 0.4861(6) 0.30804(16) 0.1158(4) 0.0416(12) Uani 1 1 d . . . 
O4W O 0.8263(7) 0.2500 0.1232(6) 0.0358(14) Uani 1 2 d S . . 
Na2 Na 0.2587(4) 0.2500 0.1237(3) 0.0344(9) Uani 1 2 d S . . 
 
loop_ 
 _atom_site_aniso_label 
 _atom_site_aniso_U_11 
 _atom_site_aniso_U_22 
 _atom_site_aniso_U_33 
 _atom_site_aniso_U_23 
 _atom_site_aniso_U_13 
 _atom_site_aniso_U_12 
P1 0.0345(9) 0.0344(9) 0.0101(8) 0.0014(6) 0.0010(6) 0.0001(6) 
O1 0.039(2) 0.056(3) 0.018(2) 0.0153(19) -0.0010(19) -0.006(2) 
O2 0.045(3) 0.034(2) 0.024(2) 0.0027(17) 0.0055(19) 0.0002(18) 
O3 0.045(3) 0.050(3) 0.009(2) -0.0026(18) -0.0062(18) -0.0005(19) 
C1 0.072(6) 0.113(8) 0.055(6) 0.030(5) -0.016(5) -0.048(5) 
C2 0.055(4) 0.063(4) 0.020(3) 0.017(3) 0.013(3) -0.008(3) 
C3 0.057(4) 0.042(4) 0.023(4) 0.000(3) 0.009(3) 0.003(3) 
C4 0.051(4) 0.035(3) 0.020(3) -0.002(3) 0.008(3) 0.011(3) 
C5 0.065(4) 0.036(3) 0.025(4) 0.003(3) -0.008(3) 0.009(3) 
C6 0.047(4) 0.049(4) 0.034(4) -0.005(3) -0.003(3) 0.005(3) 
Na1 0.0387(18) 0.052(2) 0.0116(17) 0.000 -0.0010(15) 0.000 
O1W 0.055(3) 0.061(3) 0.021(3) 0.008(2) 0.004(2) -0.009(2) 
O2W 0.054(4) 0.060(4) 0.017(3) 0.000 -0.006(3) 0.000 
O3W 0.055(3) 0.051(3) 0.018(2) -0.0021(19) 0.000(2) 0.007(2) 
O4W 0.041(3) 0.052(4) 0.015(3) 0.000 -0.006(3) 0.000 
Na2 0.0414(19) 0.0417(18) 0.0199(19) 0.000 0.0018(15) 0.000 
 
_geom_special_details 
; 
 All esds (except the esd in the dihedral angle between two l.s. planes) 
 are estimated using the full covariance matrix.  The cell esds are taken 
 into account individually in the estimation of esds in distances, angles 
 and torsion angles; correlations between esds in cell parameters are only 
 used when they are defined by crystal symmetry.  An approximate (isotropic) 
 treatment of cell esds is used for estimating esds involving l.s. planes. 
; 
 
loop_ 
 _geom_bond_atom_site_label_1 
 _geom_bond_atom_site_label_2 
 _geom_bond_distance 
 _geom_bond_site_symmetry_2 
 _geom_bond_publ_flag 
P1 O2 1.498(4) . ? 
P1 O3 1.507(4) . ? 
P1 O1 1.617(4) . ? 
P1 C3 1.814(6) . ? 
O1 C2 1.454(7) . ? 
O2 Na2 2.434(4) . ? 
C1 C2 1.449(10) . ? 
C1 H1A 0.9600 . ? 
C1 H1B 0.9600 . ? 
C1 H1C 0.9600 . ? 
C2 H2A 0.9700 . ? 
C2 H2B 0.9700 . ? 
C3 C4 1.503(9) . ? 
C3 H3B 0.9700 . ? 
C3 H3C 0.9700 . ? 
C4 C5 1.390(9) . ? 
C4 C6 1.404(10) 5_565 ? 
C5 C6 1.379(9) . ? 
C5 H5A 0.9300 . ? 
C6 C4 1.404(10) 5_565 ? 
C6 H6A 0.9300 . ? 
Na1 O4W 2.377(7) . ? 
Na1 O2W 2.413(7) . ? 
Na1 O1W 2.425(5) 7_565 ? 
Na1 O1W 2.425(5) . ? 
Na1 O3W 2.450(5) . ? 
Na1 O3W 2.450(5) 7_565 ? 
Na1 Na2 3.276(5) . ? 
Na1 Na2 4.214(5) 6_656 ? 
O2W Na2 2.436(7) . ? 
O3W Na2 2.494(5) . ? 
O4W Na2 2.520(7) 6_656 ? 
Na2 O2 2.434(4) 7_565 ? 
Na2 O3W 2.494(5) 7_565 ? 
Na2 O4W 2.520(7) 6_556 ? 
Na2 Na1 4.214(5) 6_556 ? 
 
loop_ 
 _geom_angle_atom_site_label_1 
 _geom_angle_atom_site_label_2 
 _geom_angle_atom_site_label_3 
 _geom_angle 
 _geom_angle_site_symmetry_1 
 _geom_angle_site_symmetry_3 
 _geom_angle_publ_flag 
O2 P1 O3 119.1(2) . . ? 
O2 P1 O1 104.8(2) . . ? 
O3 P1 O1 109.7(2) . . ? 
O2 P1 C3 108.8(3) . . ? 
O3 P1 C3 109.1(3) . . ? 
O1 P1 C3 104.2(3) . . ? 
C2 O1 P1 122.5(4) . . ? 
P1 O2 Na2 134.5(3) . . ? 
C2 C1 H1A 109.5 . . ? 
C2 C1 H1B 109.5 . . ? 
H1A C1 H1B 109.5 . . ? 
C2 C1 H1C 109.5 . . ? 
H1A C1 H1C 109.5 . . ? 
H1B C1 H1C 109.5 . . ? 
C1 C2 O1 110.2(6) . . ? 
C1 C2 H2A 109.6 . . ? 
O1 C2 H2A 109.6 . . ? 
C1 C2 H2B 109.6 . . ? 
O1 C2 H2B 109.6 . . ? 
H2A C2 H2B 108.1 . . ? 
C4 C3 P1 115.1(4) . . ? 
C4 C3 H3B 108.5 . . ? 
P1 C3 H3B 108.5 . . ? 
C4 C3 H3C 108.5 . . ? 
P1 C3 H3C 108.5 . . ? 
H3B C3 H3C 107.5 . . ? 
C5 C4 C6 117.5(6) . 5_565 ? 
C5 C4 C3 121.9(6) . . ? 
C6 C4 C3 120.6(6) 5_565 . ? 
C6 C5 C4 121.9(6) . . ? 
C6 C5 H5A 119.0 . . ? 
C4 C5 H5A 119.0 . . ? 
C5 C6 C4 120.6(6) . 5_565 ? 
C5 C6 H6A 119.7 . . ? 
C4 C6 H6A 119.7 5_565 . ? 
O4W Na1 O2W 157.6(3) . . ? 
O4W Na1 O1W 97.14(18) . 7_565 ? 
O2W Na1 O1W 97.87(17) . 7_565 ? 
O4W Na1 O1W 97.14(18) . . ? 
O2W Na1 O1W 97.87(17) . . ? 
O1W Na1 O1W 95.4(3) 7_565 . ? 
O4W Na1 O3W 84.45(17) . . ? 
O2W Na1 O3W 79.11(18) . . ? 
O1W Na1 O3W 174.32(19) 7_565 . ? 
O1W Na1 O3W 89.77(16) . . ? 
O4W Na1 O3W 84.45(17) . 7_565 ? 
O2W Na1 O3W 79.11(18) . 7_565 ? 
O1W Na1 O3W 89.77(16) 7_565 7_565 ? 
O1W Na1 O3W 174.32(19) . 7_565 ? 
O3W Na1 O3W 85.0(2) . 7_565 ? 
O4W Na1 Na2 109.83(19) . . ? 
O2W Na1 Na2 47.78(17) . . ? 
O1W Na1 Na2 125.44(14) 7_565 . ? 
O1W Na1 Na2 125.44(14) . . ? 
O3W Na1 Na2 49.08(13) . . ? 
O3W Na1 Na2 49.08(13) 7_565 . ? 
O4W Na1 Na2 31.65(16) . 6_656 ? 
O2W Na1 Na2 125.97(19) . 6_656 ? 
O1W Na1 Na2 116.92(14) 7_565 6_656 ? 
O1W Na1 Na2 116.92(14) . 6_656 ? 
O3W Na1 Na2 62.23(13) . 6_656 ? 
O3W Na1 Na2 62.23(13) 7_565 6_656 ? 
Na2 Na1 Na2 78.18(8) . 6_656 ? 
Na1 O2W Na2 85.0(2) . . ? 
Na1 O3W Na2 83.00(17) . . ? 
Na1 O4W Na2 118.7(3) . 6_656 ? 
O2 Na2 O2 104.9(2) 7_565 . ? 
O2 Na2 O2W 95.46(17) 7_565 . ? 
O2 Na2 O2W 95.46(17) . . ? 
O2 Na2 O3W 168.00(19) 7_565 . ? 
O2 Na2 O3W 85.78(14) . . ? 
O2W Na2 O3W 77.81(18) . . ? 
O2 Na2 O3W 85.78(14) 7_565 7_565 ? 
O2 Na2 O3W 168.00(19) . 7_565 ? 
O2W Na2 O3W 77.81(18) . 7_565 ? 
O3W Na2 O3W 83.1(2) . 7_565 ? 
O2 Na2 O4W 100.71(16) 7_565 6_556 ? 
O2 Na2 O4W 100.71(16) . 6_556 ? 
O2W Na2 O4W 153.3(2) . 6_556 ? 
O3W Na2 O4W 82.26(17) . 6_556 ? 
O3W Na2 O4W 82.26(17) 7_565 6_556 ? 
O2 Na2 Na1 120.42(13) 7_565 . ? 
O2 Na2 Na1 120.42(13) . . ? 
O2W Na2 Na1 47.20(18) . . ? 
O3W Na2 Na1 47.92(12) . . ? 
O3W Na2 Na1 47.92(12) 7_565 . ? 
O4W Na2 Na1 106.05(18) 6_556 . ? 
O2 Na2 Na1 82.78(13) 7_565 6_556 ? 
O2 Na2 Na1 82.78(13) . 6_556 ? 
O2W Na2 Na1 177.1(2) . 6_556 ? 
O3W Na2 Na1 104.32(13) . 6_556 ? 
O3W Na2 Na1 104.32(13) 7_565 6_556 ? 
O4W Na2 Na1 29.66(15) 6_556 6_556 ? 
Na1 Na2 Na1 135.71(12) . 6_556 ? 
 
_diffrn_measured_fraction_theta_max    0.996 
_diffrn_reflns_theta_full              25.00 
_diffrn_measured_fraction_theta_full   0.996 
_refine_diff_density_max    1.396 
_refine_diff_density_min   -1.108 
_refine_diff_density_rms    0.220 
